# Supplementary material for: Enrichment and characterization of a nitric oxide-reducing microbial community in a continuous bioreactor
Source: Nat Microbiol. 2023 Jul 10;8(8):1574–86. doi: 10.1038/s41564-023-01425-8 (PMC10390337; doi:10.1038/s41564-023-01425-8)
Supplement: Supplementary file 3 — Rates of influent and effluent NO, formate and N2O in the bioreactor. [file 41564_2023_1425_MOESM3_ESM.xlsx]

## Sheet: Fig. 1
Days	NO influent (mmol day-1)	NO effluent (mmol day-1)	N2O effluent (mmol day-1)	formate influent (mmol day-1)	formate effluent (mmol day-1)
0
2	2.54643	2.24368		1.6616	1.32258
3	2.62181	2.16829
4	2.54643	2.16829
7	2.62181	2.0929
8	2.62181	2.16829
9	2.62181	2.39565			0
10	2.62181	1.79135
11	2.47104	1.71477
14	2.47104	1.71477
15	2.54643	1.79135			0
16
18	2.54643	1.71477			0
21	2.6972	1.86674			0
22	2.54643	1.94213
23	2.77259	2.16829			0
24	2.39565	2.0929
25	2.56557	2.20778	0.0909438	0.1876	0
28					0
29					0
30
31	2.52967	2.06418		0.12864
35
36					0
38					0
39					0
42	2.67207	2.10008	0.0921404		0
43	2.70797	2.27838	0.0825674		0
49	2.42198	2.24368	0.151972	0.52662	0
50	2.49377	2.20778	0.051455
52	2.88747	2.20778
53	2.99516	2.42198		0.53198	0
64				0.47034
66					0
67				0.53332	0
70				0.53332	0
71	2.77977	2.27838
73	2.77977	2.24368			0
74	2.67207	2.27838
77	3.38885	2.17188		0.4958	0
78	2.56557	1.95649
79	2.52967	2.02829		0.4824	0
80	2.42198	2.13598	0.0454719	0.3752
81	2.51531	1.92059			0
84	2.52967	1.5269	0.0957303		0
85	2.47223	1.93495
86	2.52967	2.10008		1.3802	0
87
88
91	2.81567	1.63459	0.153168	1.407	0
92
93
94	2.95926	1.70639	0.083764
95	2.60147	1.84999	0.0765842		0
98	2.74387	1.70639	0.118466
99	2.90541	1.99239	0.124449
100	2.88747	1.67049	0.150775	1.1524	0
101	2.81567	1.74229	0.0945337
102	2.81567	1.74229	0.116073
105	2.88747	1.5628	0.156758	1.9296	0
106	2.63737	1.4204	0.141202
107	2.85157	1.3486	0.155562
108	2.74387	1.5269	0.11368
109	2.88747	1.63459	0.101713	2.1306	0
112	2.67207	1.47305	0.0813708	1.8358	0
113	2.79772	1.5269	0.0729944
115	2.95926	1.81409	0.0729944		0
119	2.74387	1.67049	0.0335056
120	2.24368	1.02671	0.0598314	2.4254	0
122	2.35018	1.3127	0.0634213	1.6616	0
126	2.60147	1.2768	0.138809
127	2.31428	1.01953	0.0981236	2.7872
130	2.60147	1.3845	0.0789775	3.015	0.0402
133	2.56557	1.5628	0.0658146
134	2.42198	1.5987	0.0670112		0
136	2.38608	1.16911	0.083764
137	2.45788	1.09731	0.0969269	2.68	0.011792
140	2.42198	1.3127	0.0801741	2.6532	0.007504
143	2.56557	1.09731	0.0861573
144	2.35018	1.06261	0.0981236	1.3266	0
147	2.67207	0.919011	0.136416	1.2998	0.033098
149	2.70797	1.4204	0.122056	1.3266	0
155	2.10008	1.81409	0.074191	0	0
156	2.31428	1.99239	0.107697
157	2.45788	1.95649	0.118466	0	0
158
161	2.21376	1.73511	0.0706011	0	0
163	2.45309	1.97444	0.0825674
164	2.0941	1.73511	0.0969269
165	2.15393	1.79494	0.0849606
168	2.03427	0.897472	0.0765842	2.626	0
170	2.21376	0.897472	0.0717977	2.704
172	2.63258	1.01713	0.0921404	2.704	0
176	2.45309	0.83764	0.0526517	2.561	0.02626
177	2.63258	0.777809	0.0394887
179	2.57275	0.897472	0.083764	2.639	0.0143
182	2.33343	0.83764	0.107697
184	2.39326	1.01713	0.104107	2.639	0
186	2.33343	0.957303	0.0909438	2.249	0
189	2.45309	0.957303	0.0981236	2.639	0
196	2.0941	0.957303	0.10291	2.262	0
197	1.97444	1.37612
198	2.33343	0.478651		2.366	0.0767
200
204	2.87191	0.83764	0.0478651	2.886	0.04095
206	2.45309	0.658146	0.0729944	2.782	0
210	2.51292	0.83764	0.0586348	2.782	0
212	3.0514	0.83764	0.0706011
214	2.81208	1.37612	0.287191	2.327	0
217	2.75225	0.957303	0.0490618	2.665	0
219	2.69241	0.717977	0.0454719	2.6	0
224	3.11123	0.897472	0.0299157	2.925	0
226	2.81208	0.777809	0.0478651	2.626
228
231				2.574	0
235				2.587	0
239				2.652	0
242				2.375	0
247				2.45	0
253				2.6532	0
255				2.6928	0
259				2.42	0
261				2.4563	0
263
266				2.7477	0
268
269	2.57406	0.737829	0.0347022	2.6187	0
270	2.56627	0.813504	0.0562416
273	2.58741	0.813504	0.0454719	2.5625	0
275	2.57406	0.813504		2.7	0
276	2.53844	0.69554	0.0658146
277	2.54623	0.723362	0.083764
280	2.61523	0.618753	0.0502584	2.8	0
282	2.61523	0.654364	0.0538483
284	2.57406	0.654364	0.051455	2.856	0
287	2.60855	0.465177	0.0466685	2.7852	0
289	2.57517	0.535288	0.0753876
291	2.58741	0.716685	0.0550449	2.56872	0
294	2.58073	0.610963	0.0598314	2.66352	0
296	2.57406	0.646574	0.0694045
298	2.60188	1.04387		0	0
301	2.60188	0.667719	0.0706011	2.5844	0
303	2.58073	0.626543	0.0801741
305	2.55291	0.710008	0.0682078	2.8504	0
309	2.58073	0.661042	0.0466685	2.86688	0.0544
310	2.57406	0.626543	0.0454719
312	2.58741	0.716685	0.0682078	2.788	0
315	2.56627	0.605398	0.0694045	3.14696	0
319	2.58741	0.5709	0.0502584	2.9468	0
322	2.56627	0.445146	0.0382921	2.86272	0
326				2.93088	0
329	2.55291	0.639897	0.0801741	2.982	0
330
333	2.55959	0.543078		2.46261	0
336
337	2.56627	0.988224		2.4651	0
339	2.54623	0.821294		2.68422	0
345	2.57406	0.69554		2.49745	0
347	2.59854	0.612076		2.50749	0
350	2.59409	0.765651		2.61626	0
352	2.59409	0.779005
354				2.38496	0
358	2.60188	0.737829	0.0562416	2.6331	0
364	2.60188	0.730039	0.0562416	2.97073	0
368	2.55291	0.69554	0.0335056	2.68065	0
372	2.6642	0.86247	0.0347022	2.59032	0
374	2.58073	0.904759			0
378	2.58073	0.785683	0.0466685	2.62728	0
382	2.54735	0.904759	0.0299157	2.68335	0
385	2.57406	0.834649	0.0311123	3.11108	0
388	2.56627	0.834649	0.0394887	2.70187	0
392	2.59409	0.960402	0.0430786	2.5025	0
394	2.55291	0.994901
396	2.61523	0.849116			0
399				2.4354	0
401	2.55291	0.952612
403	2.64305	1.05054	0.0299157	2.51658	0
406	2.64305	1.03608		2.25862	0
408	2.62191	1.00158
409	2.58073	0.960402
410	2.58073	0.973757		2.63376	0
413	2.58741	0.973757		2.6908	0
417	2.65752	1.04387	0.0299157	2.63376	0
430	2.54623	0.939258		2.48992	0
434	2.58073	0.924791	0.0299157	2.6558	0
438	2.58073	0.952612		2.5284	0
442	2.6297	0.896969		2.7066	0
448	2.60744	0.939258		2.85638	0
452	2.62191	0.939258		2.68068	0.03263
457	2.65752	0.973757		2.6724	0
459	2.67088	0.994901		2.79225	0
464	2.6642	0.903646		2.66915	0
466	2.71316	0.903646		2.69951	0
472	2.6297	0.868034		2.62144	0
473
476	2.60188	0.849116		2.46568	0
478	2.61523	0.980434		2.63942	0
483
486	2.64973	0.952612		2.83611	0
487
490	2.72652	1.02272		2.54057	0
494	2.64305	0.654364		2.33554	0
497	2.64973	1.25197		2.2491	0
498	2.65752	0.869147		2.32726	0
136
504	2.64973	0.779005		2.35468	0
507
508	2.60188	0.639897		2.41156	0
511
512	2.58741	0.757861		2.34002	0
513
514	2.58073	0.730039		2.4287	0
518
519	2.67755	0.890292		2.46769	0
521	2.67755	0.952612		2.43582	0
525	2.69202	0.980434		2.51521	0
529	2.62859	0.904759		2.54638	0
533
535
540	2.73987	0.924791		2.42164	0
542	2.78216	0.959289		2.40516	0
546	2.64973	0.896969		2.41678	0
556	2.75434	0.980434		2.44914	0
560	2.57294	0.904759		2.34757	0
563	2.62414	0.91189
564
568	2.64973	0.934958		2.2032	0
571	2.67088	0.890292	0.0555377	2.2296	0
574
581	2.62191	0.702218	0.0299157	2.46243	0
584	2.6987	0.756748		2.17566	0
589	2.64973	0.849116		2.55486	0
590
591	2.64305	0.973757
592
595	2.67088	1.02272		2.39607	0.31284
596
597
598
602	2.57406	0.681073	0.0765842	2.51412	0
604
605
606	2.60855	0.869147	0.0538483	2.51658	0
609	2.6297	0.967079	0.0406854	2.47476	0
616	2.64305	0.910323	0.0753876	2.43729	0
623	2.60855	0.973757	0.0694045	2.57337	0
627	2.67088	1.00826	0.0634213	2.33766	0
633	2.64335	1.05303	0.0717977	2.49318	0
639	2.62421	0.879522	0.083764
644
647	2.63498	0.934567	0.0430786
655	2.61703	0.879522	0.064618
665	2.57515	0.732337	0.100517
676	2.61942	0.737123	0.0777809
687	2.55171	0.885962	0.0825674
693	2.57322	0.708009	0.0777809	2.4975	0
696	2.56025	0.563944	0.0765842	2.4625	0
704	2.58939	0.686379	0.0861573	2.42886	0
708	2.59553	0.674928	0.0729944	2.65302	0
711	2.57786	0.731515	0.0694045	2.52198	0
715	2.58095	0.680949	0.0753876	2.64566	0
717	2.58283	0.656972	0.0717977	2.78339	0
722	2.54854	0.638041	0.0706011	2.52692	0
725	2.54355	1.21346	0.116073	2.47995	0.0125403
728	2.59309	0.787142	0.0634213	2.40443	0
732	2.57051	0.79763	0.0622247	2.41793	0
737	2.58208	0.83008	0.0753876	2.41648	0
742	2.5718	0.753289	0.0765842	2.53289	0
745	2.58725	0.825005	0.0586348	2.47509	0
749	2.58556	0.876803	0.0586348	2.51295	0
752	2.52886	1.12639		2.46035	0.125604
757	2.5937	0.466735
760
765	2.47832	0.634149	0.064618	2.27967	0
767	2.52349	0.722265	0.0634213	2.39496	0.0312959
770	2.59138	0.892966	0.0622247	2.22363	0
795	2.58149	0.818824	0.064618	2.48144	0
798	2.51823	0.93549	0.0634213	2.43433	0
802	2.53029	0.794217	0.064618	2.51495	0
805	2.56861	0.81714	0.0717977	2.61405	0
808	2.53484	0.740782	0.0507371	2.5439	0.0507273
812	2.50249	0.973226	0.0474289	2.50716	0
815	2.52174	0.848157	0.0621604	2.505	0
819	2.57	0.92102	0.0628653	2.54661	0
822	2.63434	0.999594	0.079412	2.45118	0
826	2.59936	0.908001	0.0796149	2.41761	0
833	2.64674	0.968403	0.0878687	2.4383	0
837	2.62303	0.869886	0.093449	2.42547	0
840	2.61478	0.851879	0.0803743	2.38391	0
843	2.59314	0.914591	0.0926901	2.43191	0.0152584
847	2.5962	0.919819	0.0914574	2.36146	0
851	2.60246	0.852528		2.42479	0
855	2.64521	0.86674	0.089659	2.36669	0
861	2.65633	1.07726	0.0748866	2.32871	0
864	2.65641	1.06901	0.0742927	2.35668	0
868	2.58368	0.965639	0.0831548	2.38538	0
875	2.61736	1.09765	0.0670148	2.35982	0
880	2.63689	2.23806	0.0502437	2.40352	0.714735
882	2.61551	1.67442	0.0611827	2.24868	0.844259
884			0.0669779	2.2536	0.994639
886			0.140294	2.26489	2.16929
889	2.65594	2.14271	0.171259	2.20819	1.94309
892	2.64795	1.49155	0.388397	2.32051	1.68068
898	2.63808	0.632859		2.32153	0.0511383
903	2.64836	0.623556	0.0515285	2.26688	0
907	2.75165	0.947439		2.25703	0
910	2.69046	0.968977		2.27728	0
913	2.83347	1.00844		2.26052	0
917	2.75914	0.968925		2.27113	0
924	2.76803	1.04238		2.23126	0
928	2.74041	1.13145		2.26222	0
931	2.7518	1.22785	0.0342723	2.55626	0
935	2.75492	1.23743	0.0330614	2.29591	0
938	2.72958	1.21792		2.25338	0
946	2.78384	1.2356
949	2.82793	1.25817		2.31656	0
952	2.76235	1.249		2.25415	0
956	2.78745	1.22609		2.37249	0
962	2.76453	1.18229		2.38459	0
973	2.77414	1.16729		2.26744	0
976	2.75005	1.1933		2.33402	0
980	2.78061	1.25831		2.44587	0
987	2.73631	1.16118		2.48426	0
990	2.7639	0.764269	0.0404522	2.52645	0.157083
994	2.76202	0.752101		2.45821	0
997	2.74741	1.03499	0.0308747	1.91143	0
1002	2.78751	1.03697	0.0907045	1.9519	0
1009	2.76557	1.01898		1.93115	0
1011	2.73582	1.01819	0.0377547	2.02057	0
1023	2.808	1.08276		2.01065	0
1026	2.76823	1.04461		2.0225	0
1030	2.75916	1.08515		1.97778	0
1033	2.80578	1.15897		1.99064	0
1038	2.71956	1.16346		2.03417	0
1043	2.7505	1.17553		1.973	0
1046	2.7257	1.14612		2.02292	0
1050	2.72298	1.12225
1054	2.71321	1.20086		2.33726	0
1057	2.7278	1.063		2.54101	0
1061	2.79833	0.961729	0.0630904	2.50762	0
1064	2.74816	1.00491		2.68114	0
1072	2.78124	1.13341		2.48069	0
1075	2.74635	1.04771		2.49472	0.0303785
1078	2.74613	0.979837		2.49232	0
1082	2.71912	1.001	0.039367	2.4646	0
1085	2.73209	1.16267		2.50065	0
1088	2.75493	1.14628		2.49835	0
1099	2.76927	1.15139		2.23175	0
1103	2.69973	1.12577		2.24028	0
1106	2.69568	1.12427		2.25868	0
1110	2.7348	1.0868		2.22499	0
1113	2.75313	1.09694		2.23399	0
1117	2.6937	1.10305	0.0434813	2.2105	0
1121	2.7059	1.07374		2.13151	0
1127	2.6848	1.04165		2.24385	0
1131	2.80537	0.970297		2.23386	0
1134	2.76652	0.92179		2.23847	0
1138	2.79582	0.879816	0.0470567	2.24388	0
1141	2.74243	0.889738		2.23535	0
1144
1147	2.72078	2.21532	0.0768143	2.45446	1.58106
1169	2.72716	1.01205		2.31556	0
1172	2.73902	0.971033		2.27257	0
1176	2.70725	0.99139		2.30179	0
1180	2.82058	1.03333	0.0237837	2.34848	0
1183	2.74921	0.994948		2.34885	0
1187	2.80726	1.02441		2.341	0
1190	2.82337	1.02448		2.3759	0
1194	2.74634	0.988499	0.0157593	2.33277	0
1197	2.79392	1.02738		2.33113	0
1201	2.65898	0.97433	0.025159	2.3149	0
1204	2.69588	0.964932	0.032215	2.34577	0
1208	2.73448	1.19299	0.0438427	2.37838	0
1211	2.78219	1.21742	0.0550504	2.36369	0
1214	2.73124	1.27253	0.0326714	2.32552	0
1218	2.73472	1.27335	0.0236821	2.18589	0
1222	2.76895	1.2924	0.0141351	2.22811	0
1226	2.80561	1.30216	0.0212363	2.22403	0
1229	2.8591	1.32522		2.23077	0
1232	2.84313	1.30293		2.21243	0
1236	2.77702	1.29969	0.0228693	2.15907	0
1239	2.78715	1.29407	0.0200445	2.1634	0
1243	2.81685	1.28895		2.18827	0
1247	2.79035	1.274	0.0227291	2.22412	0
1253	2.84425	1.27832	0.0243181	2.22159	0
1260	2.79304	1.25298	0.0295426	2.20452	0
1264	2.79247	1.2691	0.025835	2.20455	0
1271	2.80791	1.11307	0.0175049	2.28894	0
1274	2.81852	1.07873		2.29708	0
1281	2.78149	1.23474	0.0289822	2.23119	0
1285	2.83147	1.24235	0.0373031	2.32741	0
1288	2.84104	1.17576	0.0172541	2.31808	0
1295	2.86504	1.2298	0.0375114	1.89208	0
1302	2.8214	1.26588		1.90567	0
1306	2.73443	1.229		1.89023	0
1310	2.76911	1.27777	0.0153774	1.92459	0
1317	2.77844	1.18877	0.014743	1.96287	0
1323	2.7703	1.1939		1.96805	0
1327	2.80963	1.20285	0.0238308	1.97501	0
1330	2.8471	1.22265	0.0213905	2.18317	0
1334	2.7752	1.23293	0.0209719	2.22414	0
1337	2.84816	1.24716	0.0211167	2.16376	0
1341	2.80814	1.22993	0.0189429	2.21596	0
1344	2.86351	1.26103	0.0234226	2.14265	0
1351	2.85335	1.15373	0.0283468	2.33364	0
1358	2.80572	1.13349	0.0153712	2.27323	0
1362	2.81978	1.14812	0.0245922	2.27449	0
1366	2.86548	1.16496	0.0284755	2.31417	0
1372	2.84011	1.11736	0.0354705	2.56138	0
1375	2.84929	1.12229	0.0425237	2.37356	0
1380	2.84759	1.25797	0.0281079	2.33985	0
1389	2.84441	1.26485	0.0156049	2.35315	0
1393	2.80529	1.22273	0.0149943	2.4257	0
1397	2.83644	1.24089	0.0128293	2.44873	0
1401	2.80256	1.24436	0.0272827	2.43928	0
1408	2.82985	1.24696		2.37857	0
1411	2.86381	1.26217	0.0293136	2.39172	0
1416	2.85506	1.25047	0.0239705	2.41116	0
1423	2.79617	1.29928		2.4286	0
1431	2.80974	1.24088		2.33309	0
1446	2.81782	1.30079		2.33338	0
1450	2.84055	1.29513	0.0336749	2.25624	0
1453	2.86101	1.28246	0.0308647	2.34164	0
1459	2.8274	0.961449	0.0408412	2.6436	0
1467	2.78908	1.13315	0.0283484	2.6209	0
1471	2.78016	1.17924	0.0253257	2.39419	0
1481	2.7782	1.21121		2.41934	0
1484	2.78493	1.2128		2.38338	0
1502	2.89964	1.27407	0.0173945		0
1508	2.74553	1.06401	0.0250188	2.51437	0
1512	2.75316	1.22235	0.0209733	2.51968	0
1542	2.81505	1.35915	0.014288	2.66025	0.013024
1549	2.76761	1.32228	0.0227973	2.59756	0
